# Supplementary material for: Spatio-Temporal Evolutionary Patterns of the Pieridae Butterflies (Lepidoptera: Papilionoidea) Inferred from Mitogenomic Data
Source: Genes (Basel). 2022 Dec 26;14(1):72. doi: 10.3390/genes14010072 (PMC9858963; doi:10.3390/genes14010072)
Supplement: Supplementary file 1 [file genes-14-00072-s001.zip]

Archive with 2 entries (2 files):
- Supplementary_Figure.pdf
- Supplementary_Table.xlsx
