# Supplementary material for: Spatio-Temporal Evolutionary Patterns of the Pieridae Butterflies (Lepidoptera: Papilionoidea) Inferred from Mitogenomic Data
Source: Genes (Basel). 2022 Dec 26;14(1):72. doi: 10.3390/genes14010072 (PMC9858963; doi:10.3390/genes14010072)
Supplement: Supplementary file 1 [file genes-14-00072-s001.zip › Supplementary_Table.xlsx]

## Sheet: Supplementary Table S1
Supplementary Table S1. Details of species and mitogenomes of Pieridae and outgroups used in this study
Famiily	Subfamily	Tribe	Species	AT%	Size of mitogenome (bp)	Genbank accession number	Main distribution
Pieridae	Coliadinae	Coliadini	Catopsilia pomona	79.4	15142	NC022687	F
Pieridae	Coliadinae	Coliadini	Colias erate	79.4	15184	NC027253	B
Pieridae	Coliadinae	Coliadini	Colias fieldii	78.9	15150	NC053715	B
Pieridae	Coliadinae	Euremdini	Eurema blanda	78.3	15123	NC032285	D
Pieridae	Coliadinae	Euremdini	Eurema hecabe	78.3	15160	NC022685	BD
Pieridae	Coliadinae	Coliadini	Gonepteryx mahaguru	78.7	15221	NC026837	B
Pieridae	Coliadinae	Coliadini	Gonepteryx rhamni	78.1	15203	NC026046	B
Pieridae	Pierinae	Anthocharidini	Anthocharis bambusarum	78.2	15180	NC025274	B
Pieridae	Pierinae	Anthocharidini	Anthocharis scolymus	78.1	15230	NC057569	D
Pieridae	Pierinae	Pierini	Aporia bieti	77.8	15147	NC033888	BD
Pieridae	Pierinae	Pierini	Aporia crataegi	79.3	15140	NC018346	DE
Pieridae	Pierinae	Pierini	Aporia hippia	77.3	15154	NC033889	D
Pieridae	Pierinae	Pierini	Aporia intercostata	78.3	15144	NC025273	D
Pieridae	Pierinae	Pierini	Aporia largeteaui	77.8	15143	NC058011	D
Pieridae	Pierinae	Pierini	Aporia martineti	78.6	15192	NC033890	F
Pieridae	Pierinae	Pierini	Appias albina	77.5	15193	NC053734	F
Pieridae	Pierinae	Pierini	Appias lyncida	78.3	15082	NC053273	D
Pieridae	Pierinae	Pierini	Appias nero	76.5	15099	NC053272	D
Pieridae	Pierinae	Pierini	Appias remedios	78.2	15118	NC039715	A
Pieridae	Pierinae	Pierini	Baltia butleri	77.7	15124	NC045189	DE
Pieridae	Pierinae	Pierini	Delias hyparete	77.6	15186	NC020428	DE
Pieridae	Pierinae	Pierini	Delias pasithoe	77	15203	NC047457	D
Pieridae	Pierinae	Nepheroniini	Hebomoia glaucippe	77.3	15701	NC021123	D
Pieridae	Pierinae	Pierini	Mesapia peloria	79.1	15159	NC033891	F
Pieridae	Pierinae	Pierini	Pieris canidia	77.6	15153	NC026532	BC
Pieridae	Pierinae	Pierini	Pieris melete	77.7	15140	NC010568	BD
Pieridae	Pierinae	Pierini	Pieris napi	77.9	15178	NC051555	CD
Pieridae	Pierinae	Pierini	Pieris rapae	77.7	15157	NC015895	CD
Pieridae	Pierinae	Pierini	Pontia callidice	77.9	15109	NC045191	D
Pieridae	Pierinae	Pierini	Pontia daplidice	77.7	15124	NC045192	D
Pieridae	Pierinae	Pierini	Pontia edusa	77.7	15125	NC047456	D
Pieridae	Pierinae	Pierini	Prioneris clemanthe	78.8	15131	NC053274	D
Pieridae	Pierinae	Pierini	Talbotia naganum	77.7	15155	NC045190	E
Pieridae	Dismorphiinae	Leptideini	Leptidea morsei	78.4	15122	NC022686	E
Pieridae	Coliadinae	Coliadini	Dercas lycorias	80.3	15242	This study	F
Pieridae	Pierinae	Teracolini	Ixias pyrene	78.3	15178	This study	A
Pieridae	Pierinae	Pierini	Cepora nerissa	78	15185	This study	B
Pieridae	Pierinae	Pierini	Cepora nadina	77.2	15216	This study	D
Pieridae	Pierinae	Nepheroniini	Pareronia anais	77.9	15161	This study	BDE
Pieridae	Pierinae	Pierini	Prioneris thestylis	78.3	15174	This study	D
Pieridae	Coliadinae	Coliadini	Catopsilia pyranthe	79.1	15205	SRR15257575	F
Pieridae	Coliadinae	Coliadini	Dercas verhuelli	80.2	15284	SRR15257620	F
Pieridae	Coliadinae	Coliadini	Gandaca harina	79.1	15233	SRR15257609	B
Pieridae	Coliadinae	Coliadini	Anteos maerula	78.5	15206	SRR15257564	B
Pieridae	Coliadinae	Euremdini	Kricogonia lyside	79.3	15156	SRR15257653	D
Pieridae	Coliadinae	Coliadini	Phoebis argante	79.3	15204	SRR15257587	F
Pieridae	Coliadinae	Coliadini	Phoebis statira	79.2	15176	SRR15257598	F
Pieridae	Coliadinae	Euremdini	Pyrisitia dina	78.6	15233	SRR15257088	F
Pieridae	Coliadinae	Euremdini	Pyrisitia leuce	78	15337	SRR15257086	F
Pieridae	Coliadinae	Euremdini	Pyrisitia lisa	79.1	15199	SRR15257709	F
Pieridae	Coliadinae	Euremdini	Pyrisitia parvumbra	78.4	15238	SRR15257089	F
Pieridae	Coliadinae	Euremdini	Pyrisitia proterpia	77.8	15260	SRR15257698	F
Pieridae	Coliadinae	Coliadini	Zerene cesonia	78.8	15115	SRR15257553	F
Pieridae	Coliadinae	Coliadini	Zerene eurydice	78.9	15130	SRR11315818	D
Pieridae	Coliadinae	Euremdini	Nathalis iole	78.5	15076	SRR15257642	AF
Pieridae	Coliadinae	Euremdini	Prestonia clarki	78.7	15263	SRR15257664	F
Pieridae	Coliadinae	Euremdini	Teriocolias zelia	77.6	15311	SRR15257224	B
Pieridae	Coliadinae	Euremdini	Teriocolias deva	78.7	15227	SRR15257213	DE
Pieridae	Pierinae	Anthocharidini	Euchloe crameri	79.4	15253	SRR15257509	AF
Pieridae	Pierinae	Leptosiaini	Leptosia nina	77.1	15248	SRR15257012	AF
Pieridae	Pierinae	Anthocharidini	Zegris eupheme	78.8	15210	SRR15257542	D
Pieridae	Pierinae	Pierini	Archonias brassolis	73.2	16477	SRR15256957	C
Pieridae	Pierinae	Pierini	Ascia monuste	78	15143	SRR15256990	C
Pieridae	Pierinae	Pierini	Baltia shawii	77.7	15662	SRR15256991	C
Pieridae	Pierinae	Pierini	Catasticta nimbice	72.1	17408	SRR15256961	A
Pieridae	Pierinae	Pierini	Charonias eurytele	73.4	15752	SRR15256965	A
Pieridae	Pierinae	Teracolini	Colotis amata	76.2	15338	SRR15256976	D
Pieridae	Pierinae	Teracolini	Colotis fausta	77	15341	SRR15256977	F
Pieridae	Pierinae	Elodinini	Elodina argypheus	78.1	15148	SRR15256981	A
Pieridae	Pierinae	Elodinini	Elodina hypatia	77.2	15138	SRR15256980	A
Pieridae	Pierinae	Pierini	Eucheira socialis	75.7	15821	SRR15256966	F
Pieridae	Pierinae	Anthocharidini	Hesperocharis infrasignata	77.2	15154	SRR15256996	F
Pieridae	Pierinae	Pierini	Infraphulia illimani	78.5	15124	SRR15256986	F
Pieridae	Pierinae	Pierini	Infraphulia ilyodes	78.4	15124	SRR15256987	D
Pieridae	Pierinae	Pierini	Leodonta dysoni	75.8	15206	SRR15256959	D
Pieridae	Pierinae	Pierini	Melete flippantha	75.5	15230	SRR15256962	AB
Pieridae	Pierinae	Pierini	Melete lycimnia	75.7	15218	SRR15256962	ABE
Pieridae	Pierinae	Pierini	Mylothris narcissus	78	15142	SRR15256960	F
Pieridae	Pierinae	Pierini	Mylothris poppea	76.4	16216	SRR15256955	F
Pieridae	Pierinae	Pierini	Mylothris sagala	78	15142	SRR15256956	B
Pieridae	Pierinae	Pierini	Neophasia menapia	77.1	15611	SRR15256968	B
Pieridae	Pierinae	Pierini	Pereute callinice	72.9	15001	SRR15256958	B
Pieridae	Pierinae	Pierini	Phulia nymphula	78.3	15128	SRR15256985	A
Pieridae	Pierinae	Pierini	Piercolias forsteri	78.7	15132	SRR15256994	D
Pieridae	Pierinae	Pierini	Reliquia santamarta	77.7	15120	SRR15256992	D
Pieridae	Pierinae	Pierini	Aoa affinis	76.9	15119	SRR15256978	F
Pieridae	Pierinae	Anthocharidini	Eroessa chiliensis	76.4	15261	SRR15257128	F
Pieridae	Pierinae	Pierini	Ganyra howarthi	77.8	15121	SRR15257033	F
Pieridae	Pierinae	Pierini	Ganyra phaloe	77.4	15129	SRR15257040	F
Pieridae	Pierinae	Anthocharidini	Hesperocharis erota	76.5	15171	SRR15257095	AF
Pieridae	Pierinae	Anthocharidini	Hesperocharis hirlanda	76.9	15157	SRR15257106	F
Pieridae	Pierinae	Anthocharidini	Hesperocharis paranensis	76.4	15168	SRR15256996	D
Pieridae	Pierinae	Pierini	Hypsochila penai	77	15125	SRR15257021	BD
Pieridae	Pierinae	Pierini	Hypsochila wagenknechti	78	15126	SRR15257027	F
Pieridae	Pierinae	Pierini	Piercolias huanaco	78.7	15130	SRR15257038	F
Pieridae	Pierinae	Pierini	Pierphulia nysias	78.5	15124	SRR15257031	F
Pieridae	Pierinae	Pierini	Pierphulia rosea	78.7	15121	SRR15257029	F
Pieridae	Pierinae	Pierini	Saletara liberia	77.4	15078	SRR15257015	B
Pieridae	Pierinae	Pierini	Tatochila autodice	78.1	15144	SRR15257018	AF
Pieridae	Pierinae	Pierini	Theochila maenacte	76.5	15122	SRR15257028	A
Papilionidae	Papilioninae		Atrophaneura alcinous			Outgroup
Papilionidae	Papilioninae		Papilio glaucus			Outgroup
Papilionidae	Papilioninae		Papilio protenor			Outgroup
Hesperiidae	Hesperiinae		Parnara guttata			Outgroup
Hesperiidae	Pyrginae		Celaenorrhinus maculosus			Outgroup
Hesperiidae	Eudaminae		Lobocla bifasciatus			Outgroup
Note: A, Nearctic; B, Palearctic; C, Afrotropic; D, Oriental; E, Australasia and F, Neotropical.

## Sheet: Supplementary Table S2
Supplementary Table S2. Partition schemes and best-fitting models for phylogenetic analyses
Datasets		Phylogenetic Reconstruction Approaches
		Maximum Likelihood Best-fitting model	Bayesian Inference Bestfitting model
13 PCGs datasets	atp6	GTR+F+I+G4	GTR+I+G
	atp8	TIM3+F+I+G4	GTR+I+G
	cox1	GTR+F+I+G4	GTR+I+G
	cox2	TIM2+F+I+G4	GTR+I+G
	cox3	GTR+F+R6	GTR+I+G
	cob	GTR+F+I+G4	GTR+I+G
	nad1	TIM+F+R6	GTR+I+G
	nad2	GTR+F+R7	GTR+I+G
	nad3	TIM+F+I+G4	GTR+I+G
	nad4	TVM+F+R6	GTR+I+G
	nad4l	K3Pu+F+R6	GTR+I+G
	nad5	GTR+F+R7	GTR+I+G
	nad6	GTR+F+I+G4	GTR+I+G
15 genes datasets	12s	GTR+F+R4	GTR+I+G
	16s	GTR+F+R5	GTR+I+G
	atp6	GTR+F+R5	GTR+I+G
	atp8	TIM3+F+I+G4	GTR+I+G
	cox1	GTR+F+R6	GTR+I+G
	cox2	TIM2+F+R6	GTR+I+G
	cox3	GTR+F+R5	GTR+I+G
	cob	GTR+F+R6	GTR+I+G
	nad1	TIM+F+R6	GTR+I+G
	nad2	GTR+F+R6	GTR+I+G
	nad3	TIM+F+R5	GTR+I+G
	nad4	GTR+F+R6	GTR+I+G
	nad4l	TIM+F+R6	GTR+I+G
	nad5	GTR+F+R6	GTR+I+G
	nad6	GTR+F+I+G4	GTR+I+G
